# Supplementary material for: Identification of the Merkel Cell Polyomavirus Large Tumor Antigen Ubiquitin Conjugation Residue
Source: Int J Mol Sci. 2021 Jul 2;22(13):7169. doi: 10.3390/ijms22137169 (PMC8267701; doi:10.3390/ijms22137169)
Supplement: Supplementary file 1 [file ijms-22-07169-s001.zip]

Archive with 1 entries (1 files):
- ijms-1268621-supplementary.xlsx
