# Supplementary material for: Identification of the Merkel Cell Polyomavirus Large Tumor Antigen Ubiquitin Conjugation Residue
Source: Int J Mol Sci. 2021 Jul 2;22(13):7169. doi: 10.3390/ijms22137169 (PMC8267701; doi:10.3390/ijms22137169)
Supplement: Supplementary file 1 [file ijms-22-07169-s001.zip › ijms-1268621-supplementary.xlsx]

## Sheet: Table S1
MCV clone	Identifier (GenBank accession #)	LT aa length	Note (Additional aa generated at the C-terminus/difference from consensus LT amino acids (MCV isolate HF (GenBank accession number JF813003.1))
Aldo	AHN49690	163	ends at 254 aa, but, 273bp deletion at the starting site of exon2, which makes this protein 163aa, d79-169aa of LT
JPN MCC74	AB811688.1	252
LoKe	AHN49711.1	254
MCC-JT17	AB844242	254
FranMerk30	JN383831.1	254
FraMerk26	JN383829.1	254
FraMerk9	JN383826.1	256	~253+VYR
MCC350	NC_010277.1	258
FraMerk24	JN383841.1	258
FraMerk23	JN383828.1	258
JPN MCC49	AB811657.1	259
JPN MCC48	AB811656.1	259
FraMerk20	JN383839.1	260
FraMerk29	JN383830.1	260
FraMerk8	JN383825.1	260
MKL-2	JX045708.1	275	~273 aa+AF
MCCw168	KC426954	275
MCCw219	KC512237	275	Partial sequence
MCCw205	KC512235	275	Partial sequence
MCV344	FJ173807.1	275
JPN MCC36	AB811644.1	275
JPN MCC35	AB811643.1	275
JPN MCC67	AB811677.1	278
JPN MCC60	AB811665.1	278
Waga	AHN49703	278
JPN-TM-MCC4	BBJ26588	278
MCC-JK8	AB844243.1	278
7673/2011/HUN	KC202810	278
FraMerk22	JN383840.1	278
FraMerk33	JN383834.1	278
JPN MCC55	AB811661.1	289	~268 aa+LSKFYKHSTKAKKEQRNSCSY
PeTa	KJ128378.1	289	~281 aa+HHTAGQYW
TKS	FJ464337.1	291	~283 aa+VPKLCKLC
HB039C	KC571692.1	291	~283 aa+VPKLCKLC
MCC352	FJ173814.1	292
MCCL21	KC426955	292
MCCw197	KC512234	292	Partial sequence
MCC2w214	KC512236	292	Partial sequence
Wowe	AHN49707	292
JPN-TM-MCC2	BBJ26576	292
JPN MCC37	AB811646	292
FraMerk1	JN383823.1	292
Broli	AHN49696	301
FraMerk36	JN383836.1	311	~307 aa+ACSY
MCC-JK16	AB844244.1	313	~312 aa+N
MCCw162	KC426953	320	~318 aa+FF
MCV345	FJ173808.1	322
FraMerk34	JN383835.1	323	~319 aa+LIKL
JPN-TM-MCC5	BBJ26594.1	325	~324 aa+Q
JPN MCC43	AB811648.1	328	~322 aa+YIVIKQ
CVG-1	MH136801.1	330
MKL-1	FJ173815.1	330	~328 aa+KL
FraMerk2	JN383838.1	330	~327 aa+IKQ
FraMerk3	JN383824.1	330	~327 aa+IKQ
M-cg-28-8.16	MG241582.1	332	Partial sequence
M-cg-28-8.1	MG241581.1	332	Partial sequence
JPN-TM-MCC3	BBJ26582	332	~331 aa+Q
FraMerk31	JN383832.1	376
MS-1	JX045709.1	428
MCC349	FJ173813.1	431
MCV347	FJ173810.1	431
MCV348	FJ173809.1	431
JPN MCC38	AB811645.1	431
JPN MCC53	AB811659.1	431
MCC339	EU375804.1	469	~455 aa+EVRDAGNDQDRNAM
FraMerk11	JN383827.1	488	~480 aa+PPQTSQGS
KIP1	KJ022619.1	538	~524 aa+GPGQKCYVRSLRST
CH20US	ADN93280.1	463	Partial sequence: ~442 aa+SIETSGLKGLLTVEKQALLQP
CH7MCC	ADN93277.1	311	Partial sequence: ~307 aa+ACSY
CH4MCC	ADN93275.1	275	Partial sequence
CH3MCC	ADN93273.1	324	Partial sequence: ~314 aa+LAMLYIVIKQ
CH2MCC	ADN93271.1	376	Partial sequence

## Sheet: Table S2
Table S2. Primers for LT constructs.
Name	Sequences (5' to 3')
K574R.F	GAAGCTGCAGAgGATTATCCAGCTCCTTAC
K592R.F	GAAACATTTGGTTCAgGGGACCCATCAATTCGGG
K592R.R	CCCGAATTGATGGGTCCCcTGAACCAAATGTTTC
K585R.F	CTTACTGAGAACATTCCAAGGTATAGAAACATTTGG
K585R.R	CCAAATGTTTCTATACCTTGGAATGTTCTCAGTAAG
K650R.F	GACAGAATTCACTGAATAGGGATCTTCAGCCTGGTC
K650R.R	GACCAGGCTGAAGATCCCTATTCAGTGAATTCTGTC
LT.BamHI.R252	gctggatcctcaCGATGCTTCCTCCGCGC
LT.BamHI.R258	gctggatcctcaGTCTGTAAACTGGGACG
LT.BamHI.R259	gctggatcctcaCTCGTCTGTAAACTGGG
LT.BamHI.R275	﻿cccggatccttaAAAGGGCGGAGGTG
LT.BamHI.R278	gctggatcctcaCTTCCGGGAAAAGGGCGG
LT.BamHI.R292	gctggatcctcaGGACGCGGAGGAGGCCGAG
LT.BamHI.R322	gctggatcctcaGTAATCGCTCAGATCAATAG
LT.BamHI.R428	gccggatcctcaATTCAAAAGCGGCTTGTTC
LT.BamHI.R431	﻿cccggatccttaGAATTCGTAATTC
